# Supplementary material for: What is the impact of user affect on motor learning in virtual environments after stroke? A scoping review
Source: J Neuroeng Rehabil. 2019 Jun 27;16:79. doi: 10.1186/s12984-019-0546-4 (PMC6598261; doi:10.1186/s12984-019-0546-4)
Supplement: Supplementary file 2 — List of studies included in synthesis (n = 155). (XLSX 31 kb) [file 12984_2019_546_MOESM2_ESM.xlsx]

## Sheet: Tabelle1
Authors	Year	Title	Study Design	Construct mentioned?	Construct measured?
Piron, L., Tombolini, P., Turolla, A., Zucconi, C., Agostini, M., Dam, M., ... & Tonin, P.	2007	Reinforced feedback in virtual environment facilitates the arm motor recovery in patients after a recent stroke.	RCT	Yes	No
Broeren, J., Rydmark, M., Bjorkdahl, A. and Sunnerhagen, K. S.	2007	Assessment and training in a 3-dimensional virtual environment with haptics: a report on 5 cases of motor rehabilitation in the chronic stage after stroke	Pilot	Yes	No
Eng, Kynan, Siekierka, Ewa, Pyk, Pawel, Chevrier, Edith, Hauser, Yves, Cameirao, Monica, Holper, Lisa, Hägni, Karin, Zimmerli, Lukas, Duff, Armin, Schuster, Corina, Bassetti, Claudio, Verschure, Paul and Kiper, Daniel	2007	Interactive visuo-motor therapy system for stroke rehabilitation	Pilot	Yes	Yes
Fischer, Heidi C., Stubblefield, Kathy, Kline, Tiffany, Luo, Xun, Kenyon, Robert V. and Kamper, Derek G.	2007	Hand rehabilitation following stroke: a pilot study of assisted finger extension training in a virtual environment	RCT	No	/
Flynn, Sheryl, Palma, Phyllis and Bender, Anneke	2007	Feasibility of using the Sony PlayStation 2 gaming platform for an individual poststroke: a case report	Pilot	Yes	Yes
Holden, Maureen K., Dyar, Thomas A. and Dayan-Cimadoro, Lilian	2007	Telerehabilitation using a virtual environment improves upper extremity function in patients with stroke	Pre-post	No	/
Stewart, Jill Campbell, Yeh, Shih-Ching, Jung, Younbo, Yoon, Hyunjin, Whitford, Maureen, Chen, Shu-Ya, Li, Lei, McLaughlin, Margaret, Rizzo, Albert and Winstein, Carolee J.	2007	Intervention to enhance skilled arm and hand movements after stroke: A feasibility study using a new virtual reality system	Pilot	Yes	No
Broeren, J., Claesson, L., Goude, D., Rydmark, M. and Sunnerhagen, K. S.	2008	Virtual rehabilitation in an activity centre for community-dwelling persons with stroke. The possibilities of 3-dimensional computer games	Pre-post	Yes	Yes
Dunning, Kari, Levine, Peter, Schmitt, Laura, Israel, Susan and Fulk, George	2008	An ankle to computer virtual reality system for improving gait and function in a person 9 months poststroke	Case report	Yes	No
Piron, Lamberto, Turolla, Andrea, Tonin, Paolo, Piccione, Francesco, Lain, Lisa and Dam, Mauro	2008	Satisfaction with care in post-stroke patients undergoing a telerehabilitation programme at home	Pilot	Yes	No
Szturm, Tony, Peters, James F., Otto, Chris, Kapadia, Naaz and Desai, Ankur	2008	Task-specific rehabilitation of finger-hand function using interactive computer gaming	Case series	Yes	Yes
Yang, Yea-Ru, Tsai, Meng-Pin, Chuang, Tien-Yow, Sung, Wen-Hsu and Wang, Ray-Yau	2008	Virtual reality-based training improves community ambulation in individuals with stroke: a randomized controlled trial	RCT	Yes	No
Yavuzer, G., Senel, A., Atay, M. B. and Stam, H. J.	2008	'Playstation eyetoy games'' improve upper extremity-related motor functioning in subacute stroke: a randomized controlled clinical trial	RCT	Yes	No
Broeren, J., Sunnerhagen, K. S. and Rydmark, M.	2009	Haptic virtual rehabilitation in stroke: transferring research into clinical practice	Overview of Work	Yes	No
Connelly, Lauri, Stoykov, Mary Ellen, Jia, Yicheng, Toro, Maria L., Kenyon, Robert V. and Kamper, Derek G.	2009	Use of a pneumatic glove for hand rehabilitation following stroke	Pre-post	Yes	No
Crosbie, J. H., McNeill, M. D. J., Burke, J. and McDonough, S.	2009	Utilising technology for rehabilitation of the upper limb following stroke: the Ulster experience	Overview of Work	Yes	Yes
Kim, Joong Hwi, Jang, Sung Ho, Kim, Chung Sun, Jung, Ji Hee and You, Joshua H.	2009	Use of virtual reality to enhance balance and ambulation in chronic stroke: a double-blind, randomized controlled study	RCT	Yes	No
Piron, L., Turolla, A., Agostini, M., Zucconi, C., Cortese, F., Zampolini, M., Zannini, M., Dam, M., Ventura, L., Battauz, M. and Tonin, P.	2009	Exercises for paretic upper limb after stroke: a combined virtual-reality and telemedicine approach	RCT	No	/
Bower, Kelly J., Clark, Ross A., McGinley, Jennifer L., Martin, Clarissa L. and Miller, Kimberly J.	2010	Clinical feasibility of the Nintendo Wii™ for balance training post-stroke: a phase II randomized controlled trial in an inpatient setting	RCT	Yes	Yes
Connelly, Lauri, Jia, Yicheng, Toro, Maria L., Stoykov, Mary Ellen, Kenyon, Robert V. and Kamper, Derek G.	2010	A pneumatic glove and immersive virtual reality environment for hand rehabilitative training after stroke	Pilot-RCT	Yes	No
Duff, Margaret, Chen, Yinpeng, Attygalle, Suneth, Herman, Janice, Sundaram, Hari, Qian, Gang, He, Jiping and Rikakis, Thanassis	2010	An adaptive mixed reality training system for stroke rehabilitation	Pilot	Yes	No
Duff, Margaret, Chen, Yinpeng, Attygalle, Suneth, Sundaram, Hari and Rikakis, Thanassis	2010	Mixed reality rehabilitation for stroke survivors promotes generalized motor improvements	Pre-post	Yes	No
Piron, L., Turolla, A., Agostini, M., Zucconi, C. S., Ventura, L., Tonin, P. and Dam, M.	2010	Motor learning principles for rehabilitation: a pilot randomized controlled study in poststroke patients	Pilot-RCT	Yes	No
Saposnik, Gustavo, Teasell, Robert, Mamdani, Muhammad, Hall, Judith, McIlroy, William, Cheung, Donna, Thorpe, Kevin E., Cohen, Leonardo G. and Bayley, Mark	2010	Effectiveness of virtual reality using Wii gaming technology in stroke rehabilitation: a pilot randomized clinical trial and proof of principle	Pilot-RCT	Yes	No
Walker, Martha L., Ringleb, Stacie I., Maihafer, George C., Walker, Robert, Crouch, Jessica R., Van Lunen, Bonnie and Morrison, Steven	2010	Virtual reality-enhanced partial body weight-supported treadmill training poststroke: feasibility and effectiveness in 6 subjects	Pre-post	Yes	No
Yong Joo, Loh, Soon Yin, Tjan, Xu, Donald, Thia, Ernest, Pei Fen, Chia, Kuah, Christopher Wee Keong and Kong, Keng-He	2010	A feasibility study using interactive commercial off-the-shelf computer gaming in upper limb rehabilitation in patients after stroke	Pilot	Yes	Yes
Brown, Riki, Burstin, Arie and Sugarman, Heidi	2011	Use of the Wii Fit system for the treatment of balance problems in the elderly: a feasibility study	Pilot	Yes	Yes
da Silva Cameirão, Mónica, Bermúdez I Badia, Sergi, Duarte, Esther and Verschure, Paul F. M. J.	2011	Virtual reality based rehabilitation speeds up functional recovery of the upper extremities after stroke: a randomized controlled pilot study in the acute phase of stroke using the rehabilitation gaming system	Pilot-RCT	Yes	Yes
Fung, Joyce and Perez, Claire F.	2011	Sensorimotor enhancement with a mixed reality system for balance and mobility rehabilitation	RCT	Yes	No
Hijmans, Juha M., Hale, Leigh A., Satherley, Jessica A., McMillan, Nicole J. and King, Marcus J.	2011	Bilateral upper-limb rehabilitation after stroke using a movement-based game controller	Crossover (no randomization)	Yes	No
Lehrer, Nicole, Chen, Yinpeng, Duff, Margaret, L Wolf, Steven and Rikakis, Thanassis	2011	Exploring the bases for a mixed reality stroke rehabilitation system, Part II: design of interactive feedback for upper limb rehabilitation	Case series	Yes	No
Lewis, Gwyn N., Woods, Claire, Rosie, Juliet A. and McPherson, Kathryn M.	2011	Virtual reality games for rehabilitation of people with stroke: perspectives from the users	Pilot	Yes	Yes
Mouawad, Marie R., Doust, Catherine G., Max, Madeleine D. and McNulty, Penelope A.	2011	Wii-based movement therapy to promote improved upper extremity function post-stroke: a pilot study	Pilot	Yes	No
Proffitt, Rachel M., Alankus, Gazihan, Kelleher, Caitlin L. and Engsberg, Jack R.	2011	Use of computer games as an intervention for stroke	Case report	Yes	Yes
Schuck, Sarah O., Whetstone, Amy, Hill, Valerie, Levine, Peter and Page, Stephen J.	2011	Game-based, portable, upper extremity rehabilitation in chronic stroke	Pilot	Yes	Yes
Subramanian, Sandeep K. and Levin, Mindy F.	2011	Viewing medium affects arm motor performance in 3D virtual environments	RCT	Yes	No
Yang, Saiwei, Hwang, Wei-Hsung, Tsai, Yi-Ching, Liu, Fu-Kang, Hsieh, Lin-Fen and Chern, Jen-Suh	2011	Improving balance skills in patients who had stroke through virtual reality treadmill training	RCT	Yes	No
Zucconi, C., Valt, V., Agostini, M., Turolla, A., Tonin, P. and Piron, L.	2011	Assessment of a virtual teacher feedback for the recovery of the upper limb after stroke	RCT	Yes	No
Ballester, Belén Rubio, i Badia, Sergi Bermúdez and Verschure, Paul FMJ	2012	Including social interaction in stroke VR-based motor rehabilitation enhances performance: a pilot study	Pilot-RCT	Yes	Yes
Cameirao, M. S., Badia, S. B., Duarte, E., Frisoli, A. and Verschure, Pfmj	2012	The combined impact of virtual reality neurorehabilitation and its interfaces on upper extremity functional recovery in patients with chronic stroke	RCT	Yes	No
Cho, Ki Hun, Lee, Kyoung Jin and Song, Chang Ho	2012	Virtual-reality balance training with a video-game system improves dynamic balance in chronic stroke patients	RCT	Yes	No
Cikajlo, Imre, Rudolf, Marko, Goljar, Nika, Burger, Helena and Matjačić, Zlatko	2012	Telerehabilitation using virtual reality task can improve balance in patients with stroke	Non-randomized controlled trial	Yes	No
Combs, Stephanie A., Finley, Margaret A., Henss, Maggie, Himmler, Stacy, Lapota, Kelly and Stillwell, Danielle	2012	Effects of a repetitive gaming intervention on upper extremity impairments and function in persons with chronic stroke: a preliminary study	Pre-post	Yes	No
Crosbie, J. H., Lennon, S., McGoldrick, M. C., McNeill, M. D. J. and McDonough, S. M.	2012	Virtual reality in the rehabilitation of the arm after hemiplegic stroke: a randomized controlled pilot study	Pilot-RCT	Yes	Yes
Hale, Leigh A., Satherley, Jessica A., McMillan, Nicole J., Milosavljevic, Stephan, Hijmans, Juha M. and King, Marcus J.	2012	Participant perceptions of use of CyWee Z as adjunct to rehabilitation of upper-limb function following stroke	Pilot	Yes	Yes
In, T. S., Jung, K. S., Lee, S. W. and Song, C. H.	2012	Virtual reality reflection therapy improves motor recovery and motor function in the upper extremities of people with chronic stroke	RCT	No	/
Jo, K., Yu, J. and Jung, J.	2012	Effects of virtual reality-based rehabilitation on upper extremity function and visual perception in stroke patients: a randomized control trial	RCT	Yes	No
Jung, J., Yu, J. and Kang, H.	2012	Effects of virtual reality treadmill training on balance and balance self-efficacy in stroke patients with a history of falling	RCT	Yes	No
King, Marcus, Hijmans, Juha M., Sampson, Michael, Satherley, Jessica and Hale, Leigh	2012	Home-based stroke rehabilitation using computer gaming	Pilot	Yes	Yes
Kwon, Jae-Sung, Park, Mi-Jung, Yoon, In-Jin and Park, Soo-Hyun	2012	Effects of virtual reality on upper extremity function and activities of daily living performance in acute stroke: a double-blind randomized clinical trial	RCT	Yes	No
Levin, M. F., Snir, O., Liebermann, D. G., Weingarden, H. and Weiss, P. L.	2012	Virtual reality versus conventional treatment of reaching ability in chronic stroke: clinical feasibility study	Pilot	Yes	Yes
Lewek, Michael D., Feasel, Jeff, Wentz, Erin, Brooks, Frederick P., Jr. and Whitton, Mary C.	2012	Use of visual and proprioceptive feedback to improve gait speed and spatiotemporal symmetry following chronic stroke: a case series	Case series	Yes	No
Liebermann, Dario G., Berman, Sigal, Weiss, Patrice L. Tamar and Levin, Mindy F.	2012	Kinematics of reaching movements in a 2-D virtual environment in adults with and without stroke	RCT	Yes	No
Lloréns, Roberto, Alcañiz, Mariano, Colomer, Carolina and Navarro, María Dolores	2012	Balance recovery through virtual stepping exercises using Kinect skeleton tracking: a follow-up study with chronic stroke patients	Pre-post	Yes	No
Pastor, Isaac, Hayes, Heather A. and Bamberg, Stacy J. M.	2012	A feasibility study of an upper limb rehabilitation system using Kinect and computer games	Pilot	Yes	No
Reinthal, Ann, Szirony, Kathy, Clark, Cindy, Swiers, Jeffrey, Kellicker, Michelle and Linder, Susan	2012	ENGAGE: Guided Activity-Based Gaming in Neurorehabilitation after Stroke: A Pilot Study	Pilot	Yes	Yes
Sampson, Michael, Shau, Yio-Wha and King, Marcus James	2012	Bilateral upper limb trainer with virtual reality for post-stroke rehabilitation: case series report	Case series	Yes	Yes
Shiri, Shimon, Feintuch, Uri, Lorber-Haddad, Adi, Moreh, Elior, Twito, Dvora, Tuchner-Arieli, Maya and Meiner, Zeev	2012	Novel virtual reality system integrating online self-face viewing and mirror visual feedback for stroke rehabilitation: rationale and feasibility	Pilot	Yes	Yes
Cho, Ki Hun and Lee, Wan Hee	2013	Virtual walking training program using a real-world video recording for patients with chronic stroke: a pilot study	Pilot-RCT	Yes	No
Deutsch, Judith E., Myslinski, Mary Jane, Kafri, Michal, Ranky, Richard, Sivak, Mark, Mavroidis, Constantinos and Lewis, Jeffrey A.	2013	Feasibility of virtual reality augmented cycling for health promotion of people poststroke	Pilot	Yes	Yes
Duff, Margaret, Chen, Yinpeng, Cheng, Long, Liu, Sheng-Min, Blake, Paul, Wolf, Steven L. and Rikakis, Thanassis	2013	Adaptive mixed reality rehabilitation improves quality of reaching movements more than traditional reaching therapy following stroke	RCT	Yes	No
Fritz, Stacy L., Peters, Denise M., Merlo, Angela M. and Donley, Jonathan	2013	Active video-gaming effects on balance and mobility in individuals with chronic stroke: a randomized controlled trial	RCT	Yes	No
Kim, Sun I., Song, In-Ho, Cho, Sangwoo, Kim, In Young, Ku, Jeonghun, Kang, Youn Joo and Jang, Dong Pyo	2013	Proprioception rehabilitation training system for stroke patients using virtual reality technology	RCT	No	/
Krpič, Andrej, Savanović, Arso and Cikajlo, Imre	2013	Telerehabilitation: remote multimedia-supported assistance and mobile monitoring of balance training outcomes can facilitate the clinical staff's effort	RCT	Yes	No
Neil, A., Ens, S., Pelletier, R., Jarus, T. and Rand, D.	2013	Sony PlayStation EyeToy elicits higher levels of movement than the Nintendo Wii: implications for stroke rehabilitation	RCT	Yes	Yes
Park, Y. H., Lee, C. H. and Lee, B. H.	2013	Clinical usefulness of the virtual reality-based postural control training on the gait ability in patients with stroke	RCT	Yes	No
Peters, Denise M., McPherson, Aaron K., Fletcher, Blake, McClenaghan, Bruce A. and Fritz, Stacy L.	2013	Counting repetitions: an observational study of video game play in people with chronic poststroke hemiparesis	RCT	Yes	No
Rajaratnam, B. S., Kaien, J. G., Jialin, K. L., Sweesin, K., Fenru, S. S., Enting, L., Yihsia, E. A., Keathwee, N., Yunfeng, S., Yinghowe, W. W. and Siaoting, S. T.	2013	Does the inclusion of virtual reality games within conventional rehabilitation enhance balance retraining after a recent episode of stroke?	RCT	Yes	No
Sin, Hyeonhui and Lee, Gyuchang	2013	Additional virtual reality training using Xbox Kinect in stroke survivors with hemiplegia	RCT	Yes	No
Singh, Devinder Kaur Ajit, Mohd Nordin, Nor Azlin, Abd Aziz, Noor Azah, Lim, Beng Kooi and Soh, Li Ching	2013	Effects of substituting a portion of standard physiotherapy time with virtual reality games among community-dwelling stroke survivors	RCT	Yes	No
Lloréns, R., Colomer-Font, C., Alcañiz, M. and Noé-Sebastián, E.	2013	BioTrak virtual reality system: effectiveness and satisfaction analysis for balance rehabilitation in patients with brain injury	Pre-post	Yes	Yes
Choi, Jun Hwan, Han, Eun Young, Kim, Bo Ryun, Kim, Sun Mi, Im, Sang Hee, Lee, So Young and Hyun, Chul Woong	2014	Effectiveness of commercial gaming-based virtual reality movement therapy on functional recovery of upper extremity in subacute stroke patients	RCT	Yes	No
Shin, Joon-Ho, Ryu, Hokyoung and Jang, Seong Ho	2014	A task-specific interactive game-based virtual reality rehabilitation system for patients with stroke: a usability test and two clinical experiments	Mixed Method	Yes	Yes
Lee, DongJin, Lee, MyungMo, Lee, KyoungJin and Song, ChangHo	2014	Asymmetric training using virtual reality reflection equipment and the enhancement of upper limb function in stroke patients: a randomized controlled trial	RCT	Yes	No
Subramanian, S. K., Lourenco, C. B., Chilingaryan, G., Sveistrup, H. and Levin, M. F.	2013	Arm motor recovery using a virtual reality intervention in chronic stroke: randomized control trial	RCT	Yes	Yes
Turolla, Andrea, Dam, Mauro, Ventura, Laura, Tonin, Paolo, Agostini, Michela, Zucconi, Carla, Kiper, Pawel, Cagnin, Annachiara and Piron, Lamberto	2013	Virtual reality for the rehabilitation of the upper limb motor function after stroke: a prospective controlled trial	Non-randomized controlled trial	Yes	No
Bower, Kelly J., Clark, Ross A., McGinley, Jennifer L., Martin, Clarissa L. and Miller, Kimberly J.	2014	Clinical feasibility of the Nintendo Wii™ for balance training post-stroke: a phase II randomized controlled trial in an inpatient setting	RCT	Yes	Yes
Chi-Ho, Lee, Yumi, Kim and Byoung-Hee, Lee	2014	Augmented reality-based postural control training improves gait function in patients with stroke: Randomized controlled trial	RCT	Yes	No
Cho, Ki Hun and Lee, Wan Hee	2014	Effect of treadmill training based real-world video recording on balance and gait in chronic stroke patients: a randomized controlled trial	RCT	Yes	No
Cho, Sangwoo, Ku, Jeonghun, Cho, Yun Kyung, Kim, In Young, Kang, Youn Joo, Jang, Dong Pyo and Kim, Sun I.	2014	Development of virtual reality proprioceptive rehabilitation system for stroke patients	RCT	No	/
Fan, S. C., Su, F. C., Chen, S. S., Hou, W. H., Sun, J. S., Chen, K. H., Lin, W. H. and Hsu, S. H.	2014	Improved intrinsic motivation and muscle activation patterns in reaching task using virtual reality training for stroke rehabilitation: a pilot randomized control trial	Pilot-RCT	Yes	Yes
Fernandes, Aline Braga Galvão Silveira, Passos, Jacilda Oliveira dos, Brito, Deyvson Paiva de and Campos, Tania Fernandes	2014	Comparison of the immediate effect of the training with a virtual reality game in stroke patients according side brain injury	Pre-post	Yes	No
Friedman, Nizan, Chan, Vicky, Reinkensmeyer, Andrea N., Beroukhim, Ariel, Zambrano, Gregory J., Bachman, Mark and Reinkensmeyer, David J.	2014	Retraining and assessing hand movement after stroke using the MusicGlove: comparison with conventional hand therapy and isometric grip training	RCT	Yes	Yes
Hung, Jen-Wen, Chou, Chiung-Xia, Hsieh, Yen-Wei, Wu, Wen-Chi, Yu, Min-Yuan, Chen, Po-Chih, Chang, Hsueh-Fen and Ding, Shan-Er	2014	Randomized comparison trial of balance training by using exergaming and conventional weight-shift therapy in patients with chronic stroke	RCT	Yes	Yes
Jordan, Kimberlee, Sampson, Michael and King, Marcus	2014	Gravity-supported exercise with computer gaming improves arm function in chronic stroke	Pre-post (ABA)	Yes	Yes
Kiper, P., Agostini, M., Luque-Moreno, C., Tonin, P. and Turolla, A.	2014	Reinforced feedback in virtual environment for rehabilitation of upper extremity dysfunction after stroke: preliminary data from a randomized controlled trial	RCT	No	/
Kottink, A. I. R., Prange, G. B., Krabben, T., Rietman, J. S. and Buurke, J. H.	2014	Gaming and conventional exercises for improvement of arm function after stroke: a randomized controlled pilot study	Pilot	Yes	Yes
McEwen, Daniel, Taillon-Hobson, Anne, Bilodeau, Martin, Sveistrup, Heidi and Finestone, Hillel	2014	Virtual reality exercise improves mobility after stroke: an inpatient randomized controlled trial	RCT	Yes	No
Morone, Giovanni, Tramontano, Marco, Iosa, Marco, Shofany, Jacob, Iemma, Antonella, Musicco, Massimo, Paolucci, Stefano and Caltagirone, Carlo	2014	The efficacy of balance training with video game-based therapy in subacute stroke patients: a randomized controlled trial	RCT	Yes	No
Shiner, Christine T., Byblow, Winston D. and McNulty, Penelope A.	2014	Bilateral priming before wii-based movement therapy enhances upper limb rehabilitation and its retention after stroke: a case-controlled study	Case-control	No	/
Simmons, C. Douglas, Arthanat, Sajay and Macri, Vincent J.	2014	Pilot study: Computer-based virtual anatomical interactivity for rehabilitation of individuals with chronic acquired brain injury	Pilot	Yes	No
Slijper, Angelique, Svensson, Karin E., Backlund, Per, Engström, Henrik and Sunnerhagen, Katharina Stibrant	2014	Computer game-based upper extremity training in the home environment in stroke persons: a single subject design	Pre-post	Yes	No
Soares, Antonio Vinicius, Woellner, Simone Suzuki, dos Santos Andrade, Camile, Mesadri, Thiago Julian, Bruckheimer, Alessandro Diogo and da Silva Hounsell, Marcelo	2014	The use of Virtual Reality for upper limb rehabilitation of hemiparetic Stroke patients	Pre-post	Yes	No
Song, Y. B., Chun, M. H., Kim, W., Lee, S. J., Yi, J. H. and Park, D. H.	2014	The effect of virtual reality and tetra-ataxiometric posturography programs on stroke patients with impaired standing balance	RCT	Yes	No
Subramaniam, Savitha, Wan-Ying Hui-Chan, Christina and Bhatt, Tanvi	2014	A Cognitive-Balance Control Training Paradigm Using Wii Fit to Reduce Fall Risk in Chronic Stroke Survivors	Pre-post	Yes	Yes
Sucar, Luis Enrique, Orihuela-Espina, Felipe, Velazquez, Roger Luis, Reinkensmeyer, David J., Leder, Ronald, Hernández-Franco, Jorge	2014	Gesture therapy: an upper limb virtual reality-based motor rehabilitation platform	Pilot	Yes	No
Thielbar, K. O., Lord, T. J., Fischer, H. C., Lazzaro, E. C., Barth, K. C., Stoykov, M. E. and Kamper, D. G.	2014	Training finger individuation with a mechatronic-virtual reality system leads to improved fine motor control post-stroke	Pilot-RCT	No	/
Yin, Chan Wai, Sien, Ng Yee, Ying, Low Ai, Chung, Stephanie Fook-Chong Man and Tan May Leng, Dawn	2014	Virtual reality for upper extremity rehabilitation in early stroke: a pilot randomized controlled trial	Pilot-RCT	Yes	Yes
Ballester, Belén Rubio, Nirme, Jens, Duarte, Esther, Cuxart, Ampar, Rodriguez, Susana, Verschure, Paul and Duff, Armin	2015	The visual amplification of goal-oriented movements counteracts acquired non-use in hemiparetic stroke patients	Pre-post (ABA)	Yes	No
Baran, Michael, Lehrer, Nicole, Duff, Margaret, Venkataraman, Vinay, Turaga, Pavan, Ingalls, Todd, Rymer, W. Zev, Wolf, Steven L. and Rikakis, Thanassis	2015	Interdisciplinary concepts for design and implementation of mixed reality interactive neurorehabilitation systems for stroke	Overview of Work	Yes	No
Bower, Kelly J., Louie, Julie, Landesrocha, Yoseph, Seedy, Paul, Gorelik, Alexandra and Bernhardt, Julie	2015	Clinical feasibility of interactive motion-controlled games for stroke rehabilitation	Pilot-RCT	Yes	Yes
Brokaw, Elizabeth B., Eckel, Emily and Brewer, Bambi R.	2015	Usability evaluation of a kinematics focused Kinect therapy program for individuals with stroke	Pilot	Yes	Yes
Chen, Mei-Hsiang, Huang, Lan-Ling, Lee, Chang-Franw, Hsieh, Ching-Lin, Lin, Yu-Chao, Liu, Hsiuchih, Chen, Ming- I. and Lu, Wen-Shian	2015	A controlled pilot trial of two commercial video games for rehabilitation of arm function after stroke	Pilot	Yes	Yes
Cho, K. H., Kim, M. K., Lee, H. J. and Lee, W. H.	2015	Virtual reality training with cognitive load improves walking function in chronic stroke patients	RCT	Yes	No
da Silva Ribeiro, Nildo Manoel, Ferraz, Daniel Dominguez, Pedreira, Érika, Pinheiro, Ígor, da Silva Pinto, Ana Cláudia, Neto, Mansueto Gomes, Dos Santos, Luan Rafael Aguiar, Pozzato, Michele Gea Guimarães, Pinho, Ricardo Silva and Masruha, Marcelo Rodrigues	2015	Virtual rehabilitation via Nintendo Wii® and conventional physical therapy effectively treat post-stroke hemiparetic patients	RCT	Yes	No
Darekar, Anuja, Lamontagne, Anouk and Fung, Joyce	2015	Dynamic clearance measure to evaluate locomotor and perceptuo-motor strategies used for obstacle circumvention in a virtual environment	RCT	No	/
Iosa, Marco, Morone, Giovanni, Fusco, Augusto, Castagnoli, Marcello, Fusco, Francesca Romana, Pratesi, Luca and Paolucci, Stefano	2015	Leap motion controlled videogame-based therapy for rehabilitation of elderly patients with subacute stroke: a feasibility pilot study	Pilot-RCT	Yes	No
Kim, N., Park, Y. and Lee, B. H.	2015	Effects of community-based virtual reality treadmill training on balance ability in patients with chronic stroke	RCT	Yes	No
Lee, I. W., Kim, Y. N. and Lee, D. K.	2015	Effect of a virtual reality exercise program accompanied by cognitive tasks on the balance and gait of stroke patients	RCT	Yes	No
Levin, Mindy F., Magdalon, Eliane C., Michaelsen, Stella M. and Quevedo, Antonio A. F.	2015	Quality of Grasping and the Role of Haptics in a 3-D Immersive Virtual Reality Environment in Individuals With Stroke	RCT	Yes	No
Llorens, R., Gil-Gomez, J. A., Alcaniz, M., Colomer, C. and Noe, E.	2015	Improvement in balance using a virtual reality-based stepping exercise: a randomized controlled trial involving individuals with chronic stroke [with consumer summary]	RCT	Yes	Yes
Lloréns, Roberto, Noé, Enrique, Colomer, Carolina and Alcañiz, Mariano	2015	Effectiveness, usability, and cost-benefit of a virtual reality-based telerehabilitation program for balance recovery after stroke: a randomized controlled trial	RCT	Yes	Yes
Mao, Yurong, Chen, Peiming, Li, Lifang, Li, Le and Huang, Dongfeng	2015	Changes of pelvis control with subacute stroke: A comparison of body-weight- support treadmill training coupled virtual reality system and over-ground training	RCT	Yes	No
McNulty, Penelope A., Thompson-Butel, Angelica G., Faux, Steven G., Lin, Gaven, Katrak, Pesi H., Harris, Laura R. and Shiner, Christine T.	2015	The efficacy of Wii-based Movement Therapy for upper limb rehabilitation in the chronic poststroke period: a randomized controlled trial	RCT	Yes	No
Paquin, Kate, Ali, Suzanne, Carr, Kelly, Crawley, Jamie, McGowan, Cheri and Horton, Sean	2015	Effectiveness of commercial video gaming on fine motor control in chronic stroke within community-level rehabilitation	Pre-post	Yes	No
Samuel, Geoffrey S., Choo, Min, Chan, Wai Yin, Kok, Stanley and Ng, Yee Sien	2015	The use of virtual reality-based therapy to augment poststroke upper limb recovery	Case report	Yes	Yes
Shin, Joon-Ho, Bog Park, Si and Ho Jang, Seong	2015	Effects of game-based virtual reality on health-related quality of life in chronic stroke patients: A randomized, controlled study	RCT	Yes	No
Song, G. B. and Park, E. C.	2015	Effect of virtual reality games on stroke patients' balance, gait, depression, and interpersonal relationships	RCT	Yes	Yes
Standen, Penny J., Threapleton, Kate, Connell, Louise, Richardson, Andy, Brown, David J., Battersby, Steven, Sutton, Catherine Jane and Platts, Fran	2015	Patients' use of a home-based virtual reality system to provide rehabilitation of the upper limb following stroke	Mixed Method	Yes	No
Tsoupikova, Daria, Stoykov, Nikolay S., Corrigan, Molly, Thielbar, Kelly, Vick, Randy, Li, Yu, Triandafilou, Kristen, Preuss, Fabian and Kamper, Derek	2015	Virtual immersion for post-stroke hand rehabilitation therapy	Pilot-RCT	Yes	No
Wingham, Jenny, Adie, Katja, Turner, David, Schofield, Christine and Pritchard, Colin	2015	Participant and caregiver experience of the Nintendo Wii Sports™ after stroke: qualitative study of the trial of Wii™ in stroke (TWIST)	Interviews	Yes	Yes
Ballester, Belén Rubio, Maier, Martina, San Segundo Mozo, Rosa María, Castañeda, Victoria, Duff, Armin and M J Verschure, Paul F.	2016	Counteracting learned non-use in chronic stroke patients with reinforcement-induced movement therapy	RCT	No	/
Bang, Y. S., Son, K. H. and Kim, H. J.	2016	Effects of virtual reality training using Nintendo Wii and treadmill walking exercise on balance and walking for stroke patients	Mixed Method	No	/
Brunner, Iris, Skouen, Jan Sture, Hofstad, Håkon, Aßmuss, Jörg, Becker, Frank, Pallesen, Hanne, Thijs, Liselot and Verheyden, Geert	2016	Is upper limb virtual reality training more intensive than conventional training for patients in the subacute phase after stroke? An analysis of treatment intensity and content	Descriptive observational study	Yes	No
Gatinho Bonuzzi, Giordano Marcio, Beline Freitas, Tatiana, Corrêa, Umberto Cesar, Freudenheim, Andrea Michele, Pompeu, José Eduardo and Torriani-Pasin, Camila	2016	Learning of a postural control task by elderly post-stroke patients	RCT	No	/
Givon, Noa, Zeilig, Gabi, Weingarden, Harold and Rand, Debbie	2016	Video-games used in a group setting is feasible and effective to improve indicators of physical activity in individuals with chronic stroke: a randomized controlled trial	RCT	Yes	No
Gorsic, Maja and Novak, Domen	2016	Design and pilot evaluation of competitive and cooperative exercise games for arm rehabilitation at home	Pilot	Yes	Yes
In, Taesung, Lee, Kyeongjin and Song, Changho	2016	Virtual Reality Reflection Therapy Improves Balance and Gait in Patients with Chronic Stroke: Randomized Controlled Trials	RCT	No	/
Kong, K. H., Loh, Y. J., Thia, E., Chai, A., Ng, C. Y., Soh, Y. M., Toh, S. and Tjan, S. Y.	2016	Efficacy of a virtual reality commercial gaming device in upper limb recovery after stroke: a randomized, controlled study	RCT	Yes	No
Lee, Suhyun, Kim, Yumi and Lee, Byoung-Hee	2016	Effect of Virtual Reality-based Bilateral Upper Extremity Training on Upper Extremity Function after Stroke: A Randomized Controlled Clinical Trial	RCT	Yes	No
Luque-Moreno, C., Oliva-Pascual-Vaca, A., Kiper, P., Rodríguez-Blanco, C., Agostini, M. and Turolla, A.	2016	Virtual Reality to Assess and Treat Lower Extremity Disorders in Post-stroke Patients	Case series	Yes	No
Lee Minyoung, Sung-Bom, Pyun, Jinjoo, Chung, Jungjin, Kim, Seon-Deok, Eun and BumChul, Yoon	2016	A Further Step to Develop Patient-Friendly Implementation Strategies for Virtual Reality-Based Rehabilitation in Patients With Acute Stroke	Mixed Method	Yes	Yes
Paquin, Kate, Crawley, Jamie, Harris, Jocelyn E. and Horton, Sean	2016	Survivors of chronic stroke – participant evaluations of commercial gaming for rehabilitation	Interviews	Yes	Yes
Saposnik, Gustavo, Cohen, Leonardo G., Mamdani, Muhammad, Pooyania, Sepideth, Ploughman, Michelle, Cheung, Donna, Shaw, Jennifer, Hall, Judith, Nord, Peter, Dukelow, Sean, Nilanont, Yongchai, De Los Rios, Felipe, Olmos, Lisandro, Levin, Mindy, Teasell, Robert, Cohen, Ashley, Thorpe, Kevin, Laupacis, Andreas and Bayley, Mark	2016	Efficacy and safety of non-immersive virtual reality exercising in stroke rehabilitation (EVREST): a randomised, multicentre, single-blind, controlled trial; Intro: Virtual reality ranges from nonimmersive to fully immersive, depending on the degree to which the user is isolated from the physical surroundings when interacting with the virtual environment.13 A variety of nonimmersive video-game sy…	RCT	Yes	No
Shin, Joon-Ho, Kim, Mi-Young, Lee, Ji-Yeong, Jeon, Yu-Jin, Kim, Suyoung, Lee, Soobin, Seo, Beomjoo and Choi, Younggeun	2016	Effects of virtual reality-based rehabilitation on distal upper extremity function and health-related quality of life: a single-blinded, randomized controlled trial	RCT	Yes	No
Tsekleves, Emmanuel, Paraskevopoulos, Ioannis Theoklitos, Warland, Alyson and Kilbride, Cherry	2016	Development and preliminary evaluation of a novel low cost VR-based upper limb stroke rehabilitation platform using Wii technology	Pilot	Yes	Yes
Wittmann, Frieder, Held, Jeremia P., Lambercy, Olivier, Starkey, Michelle L., Curt, Armin, Höver, Raphael, Gassert, Roger, Luft, Andreas R. and Gonzenbach, Roman R.	2016	Self-directed arm therapy at home after stroke with a sensor-based virtual reality training system	Pilot	Yes	Yes
Yamato, Tiê P., Pompeu, José E., Pompeu, Sandra M. A. A. and Hassett, Leanne	2016	Virtual Reality for Stroke Rehabilitation	Case report	Yes	No
Yin, Chieh, Hsueh, Ya-Hsin, Yeh, Chun-Yu, Lo, Hsin-Chang and Lan, Yi-Ting	2016	A Virtual Reality-Cycling Training System for Lower Limb Balance Improvement	Non-randomized controlled trial	Yes	No
Zondervan, Daniel K., Friedman, Nizan, Chang, Enoch, Xing, Zhao, Augsburger, Renee, Reinkensmeyer, David J. and Cramer, Steven C.	2016	Home-based hand rehabilitation after chronic stroke: Randomized, controlled single-blind trial comparing the MusicGlove with a conventional exercise program	RCT	Yes	No
Adie, Katja, Schofield, Christine, Berrow, Margie, Wingham, Jennifer, Humfryes, John, Pritchard, Colin, James, Martin and Allison, Rhoda	2017	Does the use of Nintendo Wii SportsTM improve arm function? Trial of WiiTM in Stroke: a randomized controlled trial and economics analysis	RCT	Yes	No
Ballester, B. R., Nirme, J., Camacho, I., Duarte, E., Rodriguez, S., Cuxart, A., Duff, A. and Verschure, Pfmj	2017	Domiciliary VR-based therapy for functional recovery and cortical reorganization: randomized controlled trial in participants at the chronic stage post stroke	RCT	No	/
da Fonseca, Erika Pedreira, da Silva, Nildo Manoel Ribeiro and Pinto, Elen Beatriz	2017	Therapeutic effect of virtual reality on post-stroke patients: Randomized clinical trial	RCT	Yes	No
Fluet, Gerard G., Patel, Jigna, Qiu, Qinyin, Yarossi, Matthew, Massood, Supriya, Adamovich, Sergei V., Tunik, Eugene and Merians, Alma S.	2017	Motor skill changes and neurophysiologic adaptation to recovery-oriented virtual rehabilitation of hand function in a person with subacute stroke: a case study	Pilot	No	/
Hoermann, Simon, Ferreira dos Santos, Luara, Morkisch, Nadine, Jettkowski, Katrin, Sillis, Moran, Devan, Hemakumar, Kanagasabai, Parimala S., Schmidt, Henning, Krüger, Jörg, Dohle, Christian, Regenbrecht, Holger, Hale, Leigh and Cutfield, Nicholas J.	2017	Computerised mirror therapy with Augmented Reflection Technology for early stroke rehabilitation: clinical feasibility and integration as an adjunct therapy	Pilot	Yes	Yes
Ho-Suk, Choi, Won-Seob, Shin, Dae-Hyouk, Bang and Sung-Jin, Choi	2017	Effects of Game-Based Constraint-Induced Movement Therapy on Balance in Patients with Stroke...A Single-Blind Randomized Controlled Trial	RCT	No	/
Lehmann, Isabelle, Baer, Gillian and Schuster-Amft, Corina	2017	Experience of an upper limb training program with a non-immersive virtual reality system in patients after stroke: a qualitative study	Interviews	Yes	Yes
Park, D. S., Lee, D. G., Lee, K. and Lee, G.	2017	Effects of virtual reality training using Xbox Kinect on motor function in stroke survivors: a preliminary study	RCT	Yes	No
Pedreira da Fonseca, E., Ribeiro da Silva, N. M. and Pinto, E. B.	2017	Therapeutic effect of virtual reality on post-stroke patients: randomized clinical trial	RCT	Yes	No
Rand, Debbie, Weingarden, Harold, Weiss, Ronit, Yacoby, Anat, Reif, Shlomit, Malka, Rachel, Shiller, David Andrew and Zeilig, Gabi	2017	Self-training to improve UE function at the chronic stage post-stroke: a pilot randomized controlled trial	Pilot-RCT	Yes	No
Standen, P. J., Threapleton, K., Richardson, A., Connell, L., Brown, D. J., Battersby, S., Platts, F. and Burton, A.	2017	A low cost virtual reality system for home based rehabilitation of the arm following stroke: a randomised controlled feasibility trial	RCT	Yes	No
Trinh, Terry, Shiner, Christine T., Thompson-Butel, Angelica G. and McNulty, Penelope A.	2017	Targeted upper-limb Wii-based Movement Therapy also improves lower-limb muscle activation and functional movement in chronic stroke	Pre-post	Yes	No
Turkbey, Tuba Aliskan, Kutlay, Sehim and GÖK, Haydar	2017	CLINICAL FEASIBILITY OF XBOX KINECT™ TRAINING FOR STROKE REHABILITATION: A SINGLE-BLIND RANDOMIZED CONTROLLED PILOT STUDY	Pilot-RCT	Yes	Yes
Brunner, Iris Skouen, Jan Sture Hofstad, Håkon Aßmus, Jörg Becker, Frank Sanders, Anne-Marthe Pallesen, Hanne Kristensen, Lola Qvist Michielsen, Marc Thijs, Liselot	2017	Virtual Reality Training for Upper Extremity in Subacute Stroke (VIRTUES) A multicenter RCT	RCT	Yes	No
Stockley, Rachel C O’Connor, Deborah A Smith, Phil Moss, Sylvia Allsop, Lizzie Edge, Wendy	2017	A mixed methods small pilot study to describe the effects of upper limb training using a virtual reality gaming system in people with chronic stroke	Pilot	Yes	Yes
